# Supplementary material for: The Role of White Matter Disconnection in the Symptoms Relating to the Anarchic Hand Syndrome: A Single Case Study
Source: Brain Sci. 2021 May 14;11(5):632. doi: 10.3390/brainsci11050632 (PMC8156999; doi:10.3390/brainsci11050632)
Supplement: Supplementary file 1 [file brainsci-11-00632-s001.zip]

Archive with 1 entries (1 files):
- brainsci-1165798-supplementary.pdf
